# Supplementary material for: The global impact and cost-effectiveness of a melioidosis vaccine
Source: BMC Med. 2019 Jul 5;17:129. doi: 10.1186/s12916-019-1358-x (PMC6610909; doi:10.1186/s12916-019-1358-x)
Supplement: Supplementary file 2 — Copy of Data summary LOSR2. (XLSX 9 kb) [file 12916_2019_1358_MOESM2_ESM.xlsx]

## Sheet: Table
Resources use of melioidosis cases (n=191 cases)
Inputs	Unit(s)	Acute melioidosis		Chronic melioidosis
		with complications	without complications	systemic illness	non-systemic illness
Length of hospital stay (median; IQR)	days	14 (7-25)	15 (8-23)	18 (7-18)	15 (6-29)
Length of treatment with parenteral antibiotics (median; 95%CI)	days	12 (10-14)
Length of treatment with oral antibiotics (median; 95%CI)	days	112 (84-140)
